# Supplementary material for: Genetic Characterization, Transmission Pattern and Health Risk Analysis of Intestinal Colonization ESBL-Producing Escherichia coli in Vegetable Farming Population
Source: Microorganisms. 2024 Dec 20;12(12):2646. doi: 10.3390/microorganisms12122646 (PMC11727906; doi:10.3390/microorganisms12122646)
Supplement: Supplementary file 1 [file microorganisms-12-02646-s001.zip]

Archive with 12 entries (11 files):
- Supplementary materials/
- Supplementary materials/Figure S1.jpg
- Supplementary materials/Figure S2(A).png
- Supplementary materials/Figure S2(B).png
- Supplementary materials/Figure S2(C).png
- Supplementary materials/Figure S2(D).png
- Supplementary materials/Figure S2(E).png
- Supplementary materials/Figure S2(F).png
- Supplementary materials/Figure S3.jpg
- Supplementary materials/Supplementary materials.pdf
- Supplementary materials/Table S1.xlsx
- Supplementary materials/Table S2.xlsx
