# Supplementary material for: Genetic Characterization, Transmission Pattern and Health Risk Analysis of Intestinal Colonization ESBL-Producing Escherichia coli in Vegetable Farming Population
Source: Microorganisms. 2024 Dec 20;12(12):2646. doi: 10.3390/microorganisms12122646 (PMC11727906; doi:10.3390/microorganisms12122646)
Supplement: Supplementary file 1 [file microorganisms-12-02646-s001.zip › Supplementary materials/Table S1.xlsx]

## Sheet: Sheet1
Table S1. Resistance spectrum of 45 intestinal colonized ESBL-Ec isolates to 12 common antibiotics
Isolate	Minimum inhibitory concentration(mg/L)
	TZP	IMM	MEM	CIP	CAZ	FOS	AMK	CTX	TE	U	PB	TGC
F2	16/4	0.5	0.03125	>32	8	64	2	32	>64	>256	2	0.5
F3	32/4	0.5	0.03125	32	16	>512	4	32	>64	64	2	0.25
F4	16/4	0.5	0.03125	>32	16	>512	2	64	>64	>256	2	0.25
F5	16/4	0.5	0.03125	1	8	>512	4	>64	>64	>256	2	0.25
F7	16/4	0.5	0.0625	>32	>64	>512	4	>64	>64	64	2	0.125
F8	16/4	0.5	0.03125	2	16	>512	2	64	64	32	1	0.125
F9	32/4	0.5	0.03125	16	16	>512	4	64	>64	64	2	0.125
F10	64/4	1	0.03125	32	16	>512	4	64	>64	>256	1	0.25
F11	32/4	0.5	0.03125	>32	64	>512	4	64	>64	>256	2	0.125
F13	32/4	1	0.03125	32	16	>512	2	64	>64	>256	1	0.125
F14	32/4	1	0.03125	32	>64	>512	4	32	>64	64	2	0.125
F15	16/4	1	0.03125	2	16	>512	2	64	>64	64	2	0.125
F16	32/4	0.5	0.03125	32	32	>512	4	>64	>64	>256	2	0.25
F17	32/4	1	0.03125	1	8	256	2	32	>64	32	1	0.25
F19	32/4	8	0.0625	1	>64	256	8	64	>64	32	1	0.25
F21	32/4	0.5	0.03125	>32	16	>512	4	>64	>64	>256	1	0.25
F23	32/4	0.5	0.03125	>32	8	>512	2	32	>64	>256	0.5	0.25
F25	8/4	0.5	0.03125	1	1	128	4	16	>64	64	2	0.125
F26	256/4	1	0.25	>32	>64	>512	4	>64	>64	>256	2	0.25
F27	16/4	0.25	0.03125	1	8	>512	2	32	>64	>256	2	0.25
F28	16/4	0.25	0.03125	0.5	16	64	2	32	8	64	2	0.25
F30	16/4	0.5	0.03125	2	8	64	4	32	16	>256	1	0.5
F35	16/4	1	0.03125	2	16	64	1	64	32	64	1	0.25
F37	16/4	1	0.03125	>32	16	>512	4	64	>64	>256	1	0.25
F40	16/4	0.5	0.03125	>32	>64	>512	1	32	>64	>256	0.5	0.25
F41	64/4	0.5	0.03125	>32	16	>512	8	64	>64	>256	0.5	0.25
F42	16/4	1	0.03125	>32	4	>512	4	32	>64	>256	2	0.25
F43	32/4	1	0.03125	32	2	16	4	32	>64	>256	2	0.25
F44	256/4	0.25	0.25	1	>64	>512	2	64	>64	>256	2	0.5
F46	16/4	0.25	0.03125	0.5	1	64	4	16	>64	64	2	0.25
F47	16/4	0.5	0.03125	1	2	>512	4	16	8	64	1	0.25
F49	16/4	0.5	0.03125	32	8	>512	4	32	>64	>256	1	0.5
F52	32/4	1	0.03125	>32	>64	256	1	>64	>64	4	0.5	0.5
F53	32/4	1	0.03125	0.5	4	>512	2	4	>64	>256	0.5	0.5
F54	32/4	1	0.03125	>32	16	>512	8	32	>64	>256	2	0.5
F55	16/4	0.5	0.03125	>32	2	>512	4	16	>64	>256	1	0.25
F57	16/4	1	0.03125	>32	4	>512	4	32	>64	64	1	0.5
F58	16/4	0.25	0.03125	>32	16	>512	2	32	>64	4	1	0.5
F59	16/4	0.5	0.03125	>32	1	>512	4	32	>64	>256	0.25	0.25
F61	32/4	0.5	0.03125	4	4	>512	2	32	>64	>256	1	0.25
F62	16/4	0.5	0.03125	1	16	>512	2	32	>64	64	0.5	0.25
F63	8/4	0.5	0.03125	1	2	>512	4	16	>64	64	1	0.25
F64	64/4	0.5	0.03125	8	>64	>512	4	32	>64	>256	1	0.5
F65	16/4	0.25	0.03125	>32	16	>512	4	32	>64	>256	1	0.5
F66	16/4	1	0.03125	>32	4	>512	4	32	>64	>256	1	0.25
Red: resistant（R）, yellow: intermediary（I）, green: sensitive（S）
