# Supplementary material for: Genetic Characterization, Transmission Pattern and Health Risk Analysis of Intestinal Colonization ESBL-Producing Escherichia coli in Vegetable Farming Population
Source: Microorganisms. 2024 Dec 20;12(12):2646. doi: 10.3390/microorganisms12122646 (PMC11727906; doi:10.3390/microorganisms12122646)
Supplement: Supplementary file 1 [file microorganisms-12-02646-s001.zip › Supplementary materials/Table S2.xlsx]

## Sheet: sheet 1
Table S2.Detailed information of ESBL-Ec isolates from different time and sources in Shandong Province, China
Isolate number	Source	Year	Host	Isolation source
GCA_001893765.1	animal breeding area	2015	Homo sapiens	fecal swabs from commercial chicken farm
GCA_001894505.1	animal breeding area	2015	Homo sapiens	fecal swabs from commercial chicken farm
GCA_001894545.1	animal breeding area	2015	Homo sapiens	fecal swabs from commercial chicken farm
GCA_002967865.3	clinical	2014	Homo sapiens	blood
GCA_002967955.2	clinical	2014	Homo sapiens	urine
GCA_003111785.1	clinical	2016	Homo sapiens	feces
GCA_003112045.1	clinical	2016	Homo sapiens	feces
GCA_013039865.1	animal breeding area	2016	swine	Pig Lung
GCA_013039905.1	animal breeding area	2016	Broiler	Chicken Lung
GCA_013039925.1	animal breeding area	2016	Broiler	Chicken Lung
GCA_013039945.1	animal breeding area	2016	Broiler	Chicken Liver
GCA_013039845.1	animal breeding area	2016	Broiler	Chicken Lung
GCA_013039765.1	animal breeding area	2016	Broiler	Chicken faeces
GCA_013039875.1	animal breeding area	2016	Broiler	Chicken faeces
GCA_013039805.1	animal breeding area	2016	Broiler	Chicken Faeces
GCA_013039665.1	animal breeding area	2016	Broiler	Chicken Faeces
GCA_013039725.1	animal breeding area	2016	Broiler	Chicken Faeces
GCA_013038985.1	animal breeding area	2016	Broiler	Chicken Lung
GCA_013038805.1	animal breeding area	2016	Broiler	Chicken Liver
GCA_013039065.1	animal breeding area	2016	Broiler	Chicken Liver
GCA_013038745.1	animal breeding area	2016	Broiler	Chicken Feces
GCA_013039405.1	animal breeding area	2016	Broiler	Chicken Feces
GCA_013039025.1	animal breeding area	2016	Broiler	Chicken feces
GCA_013039155.1	animal breeding area	2016	Broiler	Chicken Faeces
GCA_013039605.1	animal breeding area	2016	Broiler	Chicken Faeces
GCA_013039565.1	animal breeding area	2016	Broiler	Chicken faeces
GCA_013039525.1	animal breeding area	2016	Broiler	Chicken Faeces
GCA_013039545.1	animal breeding area	2016	Broiler	Chicken Faeces
GCA_013039485.1	animal breeding area	2016	Broiler	Chicken Faeces
GCA_013039505.1	animal breeding area	2016	swine	Pig Liver
GCA_013039465.1	clinical	2013	Homo sapiens	Patient Abdominal fluid
GCA_013039445.1	clinical	2013	Homo sapiens	Patient Blood
GCA_013039085.1	clinical	2016	Homo sapiens	Patient Urine
GCA_013038945.1	clinical	2016	Homo sapiens	Patient Urine
GCA_013038485.1	animal breeding area	2016	swine	sick pig lung
GCA_013038465.1	animal breeding area	2016	swine	Pig anus swab
GCA_013038445.1	animal breeding area	2016	swine	Pig anus swab
GCA_013038385.1	animal breeding area	2016	Broiler	Chicken manure
GCA_013038425.1	animal breeding area	2016	Broiler	sick animal
GCA_013038245.1	animal breeding area	2016	Broiler	sick animal
GCA_013038525.1	animal breeding area	2016	Broiler	sick animal
GCA_013038165.1	animal breeding area	2016	Broiler	sick animal
GCA_013038345.1	animal breeding area	2013	Broiler	Chicken Anal swab
GCA_013038195.1	animal breeding area	2013	Broiler	Chicken Anal swab
GCA_013038125.1	animal breeding area	2013	Broiler	Chicken Anal swab
GCA_013038145.1	animal breeding area	2013	Broiler	Chicken Anal swab
GCA_013038105.1	animal breeding area	2013	Broiler	Chicken Anal swab
GCA_013038065.1	animal breeding area	2013	Broiler	Chicken Liver
GCA_013037945.1	clinical	2016	Homo sapiens	Patient Sputum
GCA_009393715.1	clinical	2015	Homo sapiens	fecal sample
GCA_009393735.1	clinical	2015	Homo sapiens	fecal sample
GCA_009393745.1	clinical	2015	Homo sapiens	fecal sample
GCA_009393765.1	clinical	2015	Homo sapiens	fecal sample
GCA_009393835.1	clinical	2015	Homo sapiens	fecal sample
GCA_009394465.1	clinical	2015	Homo sapiens	fecal sample
GCA_009394485.1	clinical	2015	Homo sapiens	fecal sample
GCA_009394525.1	clinical	2015	Homo sapiens	fecal sample
GCA_009394575.1	clinical	2015	Homo sapiens	fecal sample
GCA_009394595.1	clinical	2015	Homo sapiens	fecal sample
GCA_009394585.1	clinical	2015	Homo sapiens	fecal sample
GCA_009394625.1	clinical	2015	Homo sapiens	fecal sample
GCA_015687295.1	clinical	2018	Homo sapiens	feces
GCA_015687305.1	clinical	2018	Homo sapiens	feces
GCA_015687355.1	clinical	2018	Homo sapiens	feces
GCA_015687375.1	clinical	2018	Homo sapiens	feces
GCA_015687385.1	clinical	2018	Homo sapiens	feces
GCA_015687395.1	clinical	2018	Homo sapiens	feces
GCA_015687435.1	clinical	2018	Homo sapiens	feces
GCA_015687455.1	clinical	2018	Homo sapiens	feces
GCA_015731735.1	clinical	2018	Homo sapiens	feces
GCA_015843075.1	clinical	2018	Homo sapiens	Urine sample
GCA_018295485.1	clinical	2012	Homo sapiens	feces
GCA_018295345.1	clinical	2012	Homo sapiens	feces
GCA_018283795.1	clinical	2012	Homo sapiens	feces
GCA_018295285.1	clinical	2012	Homo sapiens	feces
GCA_018295305.1	clinical	2012	Homo sapiens	feces
GCA_018295265.1	clinical	2012	Homo sapiens	feces
GCA_018295245.1	clinical	2012	Homo sapiens	feces
GCA_018295195.1	clinical	2012	Homo sapiens	feces
GCA_018295225.1	clinical	2012	Homo sapiens	feces
GCA_018295185.1	clinical	2012	Homo sapiens	feces
GCA_018295165.1	clinical	2012	Homo sapiens	feces
GCA_018295145.1	clinical	2012	Homo sapiens	feces
GCA_018295125.1	clinical	2012	Homo sapiens	feces
GCA_018295105.1	clinical	2012	Homo sapiens	feces
GCA_018295085.1	clinical	2012	Homo sapiens	feces
GCA_018295045.1	clinical	2012	Homo sapiens	feces
GCA_018295065.1	clinical	2012	Homo sapiens	feces
GCA_018283835.1	clinical	2012	Homo sapiens	feces
GCA_018295025.1	clinical	2012	Homo sapiens	feces
GCA_018295005.1	clinical	2012	Homo sapiens	feces
GCA_018294985.1	clinical	2012	Homo sapiens	feces
GCA_018294965.1	clinical	2012	Homo sapiens	feces
GCA_018294945.1	clinical	2012	Homo sapiens	feces
GCA_018294905.1	clinical	2012	Homo sapiens	feces
GCA_018294925.1	clinical	2012	Homo sapiens	feces
GCA_018862035.1	animal breeding area	2019	duck	Farm
GCA_020168475.1	clinical	2018	Homo sapiens	patient with infection
GCA_020168515.1	clinical	2019	Homo sapiens	patient with infection
GCA_020168535.1	clinical	2019	Homo sapiens	patient with infection
GCA_020168555.1	clinical	2019	Homo sapiens	patient with infection
GCA_020168575.1	clinical	2019	Homo sapiens	patient with infection
GCA_020421445.1	animal breeding area	2018	Mink	lung
GCA_020421525.1	animal breeding area	2019	Mink	lung
GCA_020421565.1	animal breeding area	2019	Mink	lung
GCA_020421595.1	animal breeding area	2017	Mink	lung
GCA_020421625.1	animal breeding area	2017	Mink	lung
GCA_020421645.1	animal breeding area	2018	Mink	lung
GCA_020421665.1	animal breeding area	2019	Mink	lung
GCA_020421655.1	animal breeding area	2018	Mink	lung
GCA_020421675.1	animal breeding area	2018	Mink	lung
GCA_020421725.1	animal breeding area	2017	Mink	lung
GCA_020421765.1	animal breeding area	2017	Mink	lung
GCA_021488875.1	clinical	2017	Homo sapiens	feces
GCA_021488915.1	clinical	2017	Homo sapiens	feces
GCA_021486075.1	clinical	2017	Homo sapiens	feces
GCA_021493485.1	clinical	2017	Homo sapiens	feces
GCA_021486055.1	clinical	2017	Homo sapiens	feces
GCA_021486255.1	clinical	2017	Homo sapiens	feces
GCA_021488755.1	clinical	2017	Homo sapiens	feces
GCA_021490975.1	clinical	2017	Homo sapiens	feces
GCA_021488835.1	clinical	2017	Homo sapiens	feces
GCA_021470125.1	clinical	2017	Homo sapiens	feces
GCA_021486335.1	clinical	2017	Homo sapiens	feces
GCA_021485175.1	clinical	2017	Homo sapiens	feces
GCA_021473865.1	clinical	2017	Homo sapiens	feces
GCA_021489255.1	clinical	2017	Homo sapiens	feces
GCA_021488735.1	clinical	2017	Homo sapiens	feces
GCA_021473845.1	clinical	2017	Homo sapiens	feces
GCA_021473825.1	clinical	2017	Homo sapiens	feces
GCA_021486035.1	clinical	2017	Homo sapiens	feces
GCA_021485155.1	clinical	2017	Homo sapiens	feces
GCA_021470105.1	clinical	2017	Homo sapiens	feces
GCA_021488715.1	clinical	2017	Homo sapiens	feces
GCA_021470085.1	clinical	2017	Homo sapiens	feces
GCA_021489235.1	clinical	2017	Homo sapiens	feces
GCA_021488675.1	clinical	2017	Homo sapiens	feces
GCA_021488695.1	clinical	2017	Homo sapiens	feces
GCA_021490715.1	clinical	2017	Homo sapiens	feces
GCA_021486015.1	clinical	2017	Homo sapiens	feces
GCA_021485975.1	clinical	2017	Homo sapiens	feces
GCA_021485935.1	clinical	2017	Homo sapiens	feces
GCA_021488845.1	clinical	2017	Homo sapiens	feces
GCA_021488655.1	clinical	2017	Homo sapiens	feces
GCA_021473805.1	clinical	2017	Homo sapiens	feces
GCA_021485135.1	clinical	2017	Homo sapiens	feces
GCA_021487475.1	clinical	2017	Homo sapiens	feces
GCA_021485195.1	clinical	2017	Homo sapiens	feces
GCA_021488815.1	clinical	2017	Homo sapiens	feces
GCA_021485535.1	clinical	2017	Homo sapiens	feces
GCA_021487655.1	clinical	2017	Homo sapiens	feces
GCA_021470145.1	clinical	2017	Homo sapiens	feces
GCA_021470065.1	clinical	2017	Homo sapiens	feces
GCA_021485995.1	clinical	2017	Homo sapiens	feces
GCA_021489175.1	clinical	2017	Homo sapiens	feces
GCA_021473765.1	clinical	2017	Homo sapiens	feces
GCA_021485515.1	clinical	2017	Homo sapiens	feces
GCA_021470045.1	clinical	2017	Homo sapiens	feces
GCA_021485215.1	clinical	2017	Homo sapiens	feces
GCA_021485495.1	clinical	2017	Homo sapiens	feces
GCA_021485955.1	clinical	2017	Homo sapiens	feces
GCA_021485095.1	clinical	2017	Homo sapiens	feces
GCA_021485075.1	clinical	2017	Homo sapiens	feces
GCA_021485105.1	clinical	2017	Homo sapiens	feces
GCA_021485475.1	clinical	2017	Homo sapiens	feces
GCA_021485455.1	clinical	2017	Homo sapiens	feces
GCA_021485055.1	clinical	2017	Homo sapiens	feces
GCA_021493465.1	clinical	2017	Homo sapiens	feces
GCA_021485435.1	clinical	2017	Homo sapiens	feces
GCA_021489215.1	clinical	2017	Homo sapiens	feces
GCA_021485415.1	clinical	2017	Homo sapiens	feces
GCA_021485375.1	clinical	2017	Homo sapiens	feces
GCA_021490075.1	clinical	2017	Homo sapiens	feces
GCA_021473705.1	clinical	2017	Homo sapiens	feces
GCA_021488795.1	clinical	2017	Homo sapiens	feces
GCA_021485395.1	clinical	2017	Homo sapiens	feces
GCA_021488775.1	clinical	2017	Homo sapiens	feces
GCA_021490635.1	clinical	2017	Homo sapiens	feces
GCA_021486615.1	clinical	2017	Homo sapiens	feces
GCA_021485915.1	clinical	2017	Homo sapiens	feces
GCA_021485355.1	clinical	2017	Homo sapiens	feces
GCA_021473905.1	clinical	2017	Homo sapiens	feces
GCA_021473885.1	clinical	2017	Homo sapiens	feces
GCA_021485335.1	clinical	2017	Homo sapiens	feces
GCA_021486295.1	clinical	2017	Homo sapiens	feces
GCA_021473785.1	clinical	2017	Homo sapiens	feces
GCA_021493445.1	clinical	2017	Homo sapiens	feces
GCA_021490615.1	clinical	2017	Homo sapiens	feces
GCA_021485255.1	clinical	2017	Homo sapiens	feces
GCA_021488895.1	clinical	2017	Homo sapiens	feces
GCA_021485895.1	clinical	2017	Homo sapiens	feces
GCA_021486555.1	clinical	2017	Homo sapiens	feces
GCA_021485315.1	clinical	2017	Homo sapiens	feces
GCA_021473725.1	clinical	2017	Homo sapiens	feces
GCA_021473685.1	clinical	2017	Homo sapiens	feces
GCA_021485855.1	clinical	2017	Homo sapiens	feces
GCA_021489195.1	clinical	2017	Homo sapiens	feces
GCA_021485835.1	clinical	2017	Homo sapiens	feces
GCA_021485295.1	clinical	2017	Homo sapiens	feces
GCA_021470745.1	clinical	2017	Homo sapiens	feces
GCA_021486575.1	clinical	2017	Homo sapiens	feces
GCA_021490555.1	clinical	2017	Homo sapiens	feces
GCA_021486515.1	clinical	2017	Homo sapiens	feces
GCA_021470165.1	clinical	2017	Homo sapiens	feces
GCA_021485275.1	clinical	2017	Homo sapiens	feces
GCA_021474125.1	clinical	2017	Homo sapiens	feces
GCA_021485235.1	clinical	2017	Homo sapiens	feces
GCA_025421815.1	clinical	2021	Homo sapiens	fecal samples
GCA_025421855.1	clinical	2021	Homo sapiens	fecal samples
GCA_025421865.1	clinical	2021	Homo sapiens	fecal samples
GCA_025421895.1	clinical	2021	Homo sapiens	fecal samples
GCA_025421915.1	clinical	2021	Homo sapiens	fecal samples
GCA_025421935.1	clinical	2021	Homo sapiens	fecal samples
GCA_025421955.1	clinical	2021	Homo sapiens	fecal samples
GCA_025421975.1	clinical	2021	Homo sapiens	fecal samples
GCA_025421985.1	clinical	2021	Homo sapiens	fecal samples
GCA_025422015.1	clinical	2021	Homo sapiens	fecal samples
GCA_025422045.1	clinical	2021	Homo sapiens	fecal samples
GCA_025422065.1	clinical	2021	Homo sapiens	fecal samples
GCA_025643135.1	animal breeding area	2017	swine	pharyngeal
GCA_025826075.1	clinical	2019	Homo sapiens	urine
GCA_025826055.1	clinical	2019	Homo sapiens	urine
GCA_025826515.1	clinical	2018	Homo sapiens	urine
GCA_025826495.1	clinical	2018	Homo sapiens	urine
GCA_025826775.1	clinical	2018	Homo sapiens	urine
GCA_025826035.1	clinical	2018	Homo sapiens	urine
GCA_025826015.1	clinical	2017	Homo sapiens	urine
GCA_025825995.1	clinical	2020	Homo sapiens	urine
GCA_025825935.1	clinical	2019	Homo sapiens	urine
GCA_025826795.1	clinical	2019	Homo sapiens	urine
GCA_025825955.1	clinical	2019	Homo sapiens	urine
GCA_025826755.1	clinical	2019	Homo sapiens	urine
GCA_025826355.1	clinical	2017	Homo sapiens	urine
GCA_025825895.1	clinical	2017	Homo sapiens	urine
GCA_025792805.1	clinical	2015	Homo sapiens	hospital
GCA_026247825.1	clinical	2022	Homo sapiens	hospital
GCA_026247845.1	clinical	2022	Homo sapiens	hospital
GCA_026247865.1	clinical	2022	Homo sapiens	hospital
GCA_026614445.1	animal breeding area	2016	environmental	chicken dung channel
GCA_026614435.1	animal breeding area	2016	environmental	chicken dung channel
GCA_026614515.1	animal breeding area	2016	chicken	chicken manure
GCA_026614545.1	animal breeding area	2016	chicken	chicken manure
GCA_026614595.1	animal breeding area	2016	chicken	chicken manure
GCA_026614615.1	animal breeding area	2016	chicken	chicken manure
GCA_026614645.1	animal breeding area	2016	pig	sick pig liver
GCA_026614655.1	animal breeding area	2016	chicken	chicken manure
GCA_026614695.1	animal breeding area	2016	environmental	chicken slaughterhouse splitting skin
GCA_026614715.1	animal breeding area	2016	chicken	chicken manure
GCA_026614735.1	animal breeding area	2016	chicken	chicken manure
GCA_026614745.1	animal breeding area	2016	chicken	chicken manure
GCA_026614775.1	animal breeding area	2016	chicken	chicken manure
GCA_026614785.1	animal breeding area	2016	chicken	chicken manure
GCA_026614815.1	animal breeding area	2016	chicken	chicken manure
GCA_026614825.1	animal breeding area	2016	chicken	chicken manure
GCA_026614855.1	animal breeding area	2016	chicken	sick chicken lung
GCA_026614875.1	animal breeding area	2016	chicken	sick chicken lung
GCA_026614895.1	animal breeding area	2016	pig	sick pig lung
GCA_026614975.1	animal breeding area	2016	chicken	sick chicken liver
GCA_026615015.1	clinical	2016	Homo sapiens	urine
GCA_026615055.1	clinical	2015	Homo sapiens	sputum
GCA_026615375.1	clinical	2015	Homo sapiens	sputum
GCA_026615405.1	clinical	2015	Homo sapiens	Catheter
GCA_026615485.1	clinical	2014	Homo sapiens	Pus
GCA_026615515.1	clinical	2015	Homo sapiens	pus
GCA_026615555.1	clinical	2015	Homo sapiens	Broncho-alveolar lavage
GCA_026615565.1	clinical	2015	Homo sapiens	urine
GCA_026615615.1	clinical	2016	Homo sapiens	sputum
GCA_026615795.1	clinical	2015	Homo sapiens	urine
GCA_026619475.1	clinical	2015	Homo sapiens	sputum
GCA_026619615.1	clinical	2016	Homo sapiens	urine
GCA_026619835.1	clinical	2016	Homo sapiens	urine
GCA_026619895.1	clinical	2016	Homo sapiens	pus
GCA_026619915.1	clinical	2016	Homo sapiens	urine
GCA_026619975.1	clinical	2016	Homo sapiens	sputum
GCA_028830215.1	animal breeding area	2019	Pig	pork
GCA_028830425.1	animal breeding area	2019	Pig	pork
GCA_028830155.1	animal breeding area	2019	Pig	pork
GCA_028829915.1	animal breeding area	2019	Pig	pork
GCA_028830865.1	animal breeding area	2019	Pig	pork
GCA_033564035.1	clinical	2023	Homo sapiens	urine
GCA_034334925.2	clinical	2023	Homo sapiens	hospital
GCA_034335725.2	clinical	2023	Homo sapiens	hospital
GCA_034336645.2	clinical	2023	Homo sapiens	hospital
GCA_034337405.2	clinical	2023	Homo sapiens	hospital
GCA_034338325.2	clinical	2023	Homo sapiens	hospital
GCA_034339465.2	clinical	2023	Homo sapiens	hospital
GCA_035819215.1	animal breeding area	2020	chicken	feces
GCA_035819235.1	animal breeding area	2020	chicken	feces
GCA_035819255.1	animal breeding area	2020	chicken	feces
GCA_035819275.1	animal breeding area	2020	chicken	feces
GCA_035819295.1	animal breeding area	2020	chicken	feces
GCA_035819315.1	animal breeding area	2020	chicken	feces
GCA_035819335.1	animal breeding area	2020	chicken	feces
GCA_035819375.1	animal breeding area	2020	chicken	feces
GCA_035819395.1	animal breeding area	2020	chicken	feces
GCA_035819415.1	animal breeding area	2020	chicken	feces
GCA_035826735.1	animal breeding area	2014	chicken	feces
GCA_035826755.1	animal breeding area	2014	chicken	feces
GCA_035827055.1	animal breeding area	2014	chicken	feces
GCA_035827075.1	animal breeding area	2014	chicken	feces
GCA_035827115.1	animal breeding area	2014	chicken	feces
GCA_035827195.1	animal breeding area	2014	chicken	feces
GCA_035827205.1	animal breeding area	2014	chicken	feces
GCA_035827275.1	animal breeding area	2014	chicken	feces
GCA_035967015.1	animal breeding area	2023	pigeon	dung
GCA_035967205.1	animal breeding area	2023	pigeon	dung
GCA_035967125.1	animal breeding area	2023	pigeon	dung
GCA_040537825.1	clinical	2024	Homo sapiens	hospital
GCA_040743225.1	clinical	2023	Homo sapiens	feces
GCA_040743235.1	clinical	2023	Homo sapiens	feces
GCA_041434975.1	clinical	2018	Homo sapiens	blood
GCA_025422035.1	clinical	2021	Homo sapiens	fecal samples
